# Supplementary material for: Characterization of Uncultured Genome Fragment from Soil Metagenomic Library Exposed Rare Mismatch of Internal Tetranucleotide Frequency
Source: Front Microbiol. 2016 Dec 22;7:2081. doi: 10.3389/fmicb.2016.02081 (PMC5177636; doi:10.3389/fmicb.2016.02081)
Supplement: TABLE S2 — Frequency of each ORF in metagenomics in IMG. [file Table_2.XLS]

## Sheet: Functionfull18947_10-oct-2016
Function ID	Name	4C6 2695420969	5E7 2695420970	5G4 2695420984	5G12 2695421012	5H7 2695421011	Agr soi AS0 3300006806 (MER-FS) (assembled)	Agr soi AS0 3300006918 (MER-FS) (assembled)	Alk sed Asm 3300000367 (MER-FS) (assembled)	Ame soi Asm 3300000564 (MER-FS) (assembled)	Ara rhi asm 3300000044 (MER-FS) (assembled)	Ara tha 205 3300003347 (MER-FS) (assembled)	Arc pea 205 3300002162 (MER-FS) (assembled)	Arc pea 204 3300001394 (MER-FS) (assembled)	Arc pea Mee 3300002860 (MER-FS) (assembled)	Blu gra 288 3300000087 (MER-FS) (assembled)	Bog for 208 3300003372 (MER-FS) (assembled)	Bor for Mee 3300010866 (MER-FS) (assembled)	Bul soi meG 3300006008 (MER-FS) (assembled)	Enr soi Mee 3300005631 (MER-FS) (assembled)	For soi 206 3300001150 (MER-FS) (assembled)	For soi Asm 3300000793 (MER-FS) (assembled)	For soi 203 3300001467 (MER-FS) (assembled)	For soi 201 3300001155 (MER-FS) (assembled)	For soi 205 3300000907 (MER-FS) (assembled)	For soi 209 3300001632 (MER-FS) (assembled)	For soi Mee 3300009411 (MER-FS) (assembled)	For soi 209 3300001083 (MER-FS) (assembled)	For soi Mee 3300010875 (MER-FS) (assembled)	For soi 203 3300001039 (MER-FS) (assembled)	Fos Clo Asm 3300001490 (MER-FS) (assembled)	Gra soi Ony 3300003572 (MER-FS) (assembled)	Gra soi Mee 3300010896 (MER-FS) (assembled)	Gra soi 203 3300001027 (MER-FS) (assembled)	Gra soi 203 3300000993 (MER-FS) (assembled)	Gra soi USA 3300004153 (MER-FS) (assembled)	Gra soi 201 3300001138 (MER-FS) (assembled)	Gra soi 203 3300001025 (MER-FS) (assembled)	Gra soi Mee 3300010061 (MER-FS) (assembled)	Mis rhi eD1 3300005293 (MER-FS) (assembled)	Pea soi Mee 3300004485 (MER-FS) (assembled)	Per soi 058 3300009660 (MER-FS) (assembled)	Pop roo SB1 3300006049 (MER-FS) (assembled)	Sal pon R1G 3300007635 (MER-FS) (assembled)	Ser soi PlA 3300010041 (MER-FS) (assembled)	Soi and Mee 3300006574 (MER-FS) (assembled)	Soi mic Ans 3300003729 (MER-FS) (assembled)	Soi mic USA 3300004157 (MER-FS) (assembled)	Soi mic Mee 3300010147 (MER-FS) (assembled)
pfam00004	ATPase family associated with various cellular activities (AAA)	0	0	0	0	1	6321	5742	1068	118	245	104	410	243	5	0	110	845	14	86	52	549	1	2	61	107	490	77	2056	0	14	331	669	0	1	10190	2	0	231	5181	80	1083	4051	1542	4396	1979	73	15560	1328
pfam00005	ABC transporter	0	0	0	0	1	64623	50971	7969	1107	1868	871	4404	2668	3	0	700	4025	165	679	477	5316	5	19	732	1094	546	610	3575	2	58	1240	962	0	20	116136	23	5	221	41530	129	14993	44558	12487	41325	16976	124	167986	3910
pfam00067	Cytochrome P450	0	0	0	0	1	3996	2560	242	82	69	15	123	81	0	0	136	366	4	26	29	285	0	0	31	102	608	26	2563	1	7	38	15	0	0	9074	1	0	5	1500	20	449	2518	181	3067	873	21	10207	229
pfam00082	Subtilase family	0	0	0	1	0	4364	6300	1173	51	192	44	146	75	1	0	43	277	6	21	18	179	0	0	23	56	373	25	679	0	0	140	75	0	1	12080	2	0	36	5386	7	446	5473	584	4818	1478	20	21155	951
pfam00091	Tubulin/FtsZ family, GTPase domain	0	1	0	0	0	879	756	150	14	34	16	88	36	0	0	12	156	3	30	7	74	0	2	10	14	383	8	550	0	0	88	40	0	0	1491	0	1	9	631	4	159	547	266	615	305	7	2311	227
pfam00111	2Fe-2S iron-sulfur cluster binding domain	0	0	1	0	1	3697	2588	302	57	126	61	134	185	0	0	41	398	7	60	29	538	0	2	63	55	28	39	255	0	0	187	65	0	0	5243	0	0	28	2674	8	969	2537	559	2047	720	25	7536	579
pfam00126	Bacterial regulatory helix-turn-helix protein, lysR family	0	0	0	0	1	5154	3465	480	200	131	72	207	138	0	0	91	382	10	448	84	724	0	7	124	128	3	68	49	0	4	53	17	1	1	8661	4	0	2	3535	5	4803	3176	1318	2702	1232	4	10349	88
pfam00127	Copper binding proteins, plastocyanin/azurin family	0	1	0	0	0	902	930	329	17	67	13	22	29	0	0	7	34	1	20	5	138	0	0	6	3	12	12	106	0	1	98	75	0	0	1739	0	0	19	667	3	88	695	266	1168	189	12	2689	297
pfam00144	Beta-lactamase	0	1	0	0	0	7128	9923	2288	158	209	69	349	166	0	0	133	385	7	14	54	537	0	5	69	98	26	59	373	0	0	44	17	0	3	14732	7	1	8	9715	15	1343	7964	1379	6466	2263	3	32045	242
pfam00155	Aminotransferase class I and II	0	0	0	0	2	10474	9145	1460	206	334	161	794	366	0	0	182	750	29	162	61	769	1	2	81	170	270	103	1130	0	1	132	92	0	4	19742	7	4	19	8834	31	2841	8191	2485	6260	2798	23	31306	494
pfam00180	Isocitrate/isopropylmalate dehydrogenase	0	0	0	0	1	4187	3881	648	67	152	61	340	163	0	0	74	277	14	64	39	335	1	2	43	54	330	64	772	1	4	68	81	0	3	8382	0	0	20	3643	24	898	3282	650	2792	1170	7	13279	270
pfam00266	Aminotransferase class-V	0	0	0	1	0	6997	6978	1230	89	238	109	487	290	1	0	128	443	11	80	37	486	0	2	60	93	99	88	687	3	1	99	339	0	3	13486	4	0	70	6704	37	1317	5834	1606	4608	2063	13	24439	467
pfam00293	NUDIX domain	0	0	1	0	0	4745	4253	829	81	128	80	348	228	0	0	51	300	6	84	27	368	0	2	33	77	68	36	440	0	0	38	23	0	3	8718	3	0	9	2707	6	911	3326	1279	3865	1375	7	12218	150
pfam00296	Luciferase-like monooxygenase	0	1	0	0	0	14117	8174	672	570	301	222	355	337	3	0	251	1087	9	48	80	1327	0	4	142	381	7	56	1025	0	6	193	107	0	4	26601	3	0	49	4414	15	2107	13094	271	11680	3769	4	35660	1263
pfam00300	Histidine phosphatase superfamily (branch 1)	0	0	0	1	0	3114	2703	306	51	82	41	225	147	0	0	44	267	11	32	11	251	0	1	19	42	75	14	547	0	0	18	31	0	1	5701	0	0	2	1702	8	656	2608	500	2516	979	9	8009	176
pfam00313	'Cold-shock' DNA-binding domain	0	0	0	1	0	2514	1844	471	43	133	37	183	153	6	0	53	887	2	185	34	386	0	4	57	31	542	44	675	0	0	2181	1114	0	2	3287	1	1	310	1448	95	462	1470	640	2330	515	49	4638	1784
pfam00368	Hydroxymethylglutaryl-coenzyme A reductase	0	0	0	1	0	278	285	75	3	16	7	20	5	0	0	0	12	2	2	7	13	0	0	0	1	22	3	101	0	0	9	5	0	0	884	0	0	0	157	5	23	269	113	331	89	0	1001	17
pfam00383	Cytidine and deoxycytidylate deaminase zinc-binding region	0	0	0	0	1	1713	1662	417	20	47	33	172	77	0	0	34	107	5	18	4	144	1	0	7	24	34	20	159	0	4	16	8	0	0	2848	1	1	1	1382	2	315	1225	537	899	366	1	4663	31
pfam00389	D-isomer specific 2-hydroxyacid dehydrogenase, catalytic domain	0	0	0	1	0	1267	1255	216	43	52	29	95	43	0	0	24	103	4	18	9	182	0	3	24	20	14	24	94	0	0	16	15	0	0	2787	0	0	4	1138	4	314	1228	290	907	397	3	4830	60
pfam00436	Single-strand binding protein family	0	0	0	0	1	1103	1011	191	22	34	21	112	48	0	0	21	161	3	24	6	66	0	1	9	18	28	20	153	0	0	119	169	0	2	1909	4	1	46	855	12	205	708	362	1359	287	17	2600	314
pfam00440	Bacterial regulatory proteins, tetR family	0	0	0	1	1	10734	5779	1072	222	116	49	654	374	0	0	354	1229	10	152	99	460	1	11	91	424	36	95	492	0	8	194	195	0	2	19608	2	4	37	3386	22	2060	5821	1467	7976	2435	7	19635	392
pfam00491	Arginase family	0	0	0	1	0	1824	1856	323	26	60	31	81	34	0	0	24	117	3	19	14	122	1	4	23	34	65	24	221	0	0	3	11	0	0	3506	0	1	4	1469	2	250	1645	368	1812	657	6	5785	76
pfam00501	AMP-binding enzyme	0	1	0	0	0	26706	18835	2552	666	691	318	1700	879	1	0	610	1815	65	311	207	2159	7	21	335	614	168	238	2191	1	2	260	195	0	8	55871	7	6	105	20835	167	4619	22720	2585	16063	7352	60	77788	1193
pfam00535	Glycosyl transferase family 2	0	0	0	0	1	10464	10214	2915	147	388	141	739	440	1	0	150	704	11	81	55	892	1	3	53	118	39	102	370	1	4	121	87	0	11	23287	12	0	21	11150	37	1666	10327	2226	9452	2479	57	38527	669
pfam00561	alpha/beta hydrolase fold	0	0	0	1	0	10173	7568	220	52	62	19	120	91	0	0	47	868	8	28	10	256	0	2	26	44	70	18	872	0	0	41	105	0	0	3675	4	0	29	1486	12	2144	7970	1206	9549	2695	3	4721	769
pfam00579	tRNA synthetases class I (W and Y)	0	0	0	1	0	2466	2237	412	40	81	50	205	98	0	0	27	101	8	29	13	206	0	1	28	38	34	29	178	0	0	14	38	0	1	4751	2	0	7	2042	3	477	1673	612	1522	791	5	7528	99
pfam00589	Phage integrase family	0	0	0	0	1	6474	4280	1121	126	196	52	1352	1150	1	0	304	338	23	50	158	2033	1	55	100	69	25	284	133	8	13	15	26	1	1	11220	3	0	11	4339	21	1887	6423	2108	9498	2169	13	14589	126
pfam00590	Tetrapyrrole (Corrin/Porphyrin) Methylases	0	0	1	0	0	2141	1696	347	33	87	33	150	90	2	0	28	185	6	26	14	251	1	1	15	36	5	23	102	0	0	16	20	0	0	4231	2	0	5	1303	6	552	1509	494	1700	463	8	5317	41
pfam00593	TonB dependent receptor	1	0	0	0	1	4709	8381	2736	108	205	71	774	104	1	0	93	426	7	101	23	276	1	1	51	36	35	61	31	0	0	299	15	0	0	7962	2	0	8	11255	14	2383	3181	1881	1550	1055	14	20752	409
pfam00664	ABC transporter transmembrane region	0	0	0	0	1	5313	4867	892	110	168	55	390	201	0	0	83	216	16	51	26	409	1	2	50	81	10	52	251	0	8	31	61	0	2	9635	5	0	14	4407	10	1139	4307	1214	3968	1345	20	15630	183
pfam00675	Insulinase (Peptidase family M16)	0	1	0	0	0	2316	3303	546	37	96	40	161	121	0	0	40	123	2	20	15	165	1	1	16	25	16	24	176	0	5	39	65	0	2	4040	0	0	13	3848	11	475	2016	444	1369	469	8	9120	180
pfam00677	Lumazine binding domain	0	0	0	0	1	717	738	152	10	24	10	52	30	0	0	11	42	8	7	1	58	1	0	7	9	5	12	64	0	0	20	27	0	0	1451	1	0	3	692	2	149	568	192	499	259	3	2274	31
pfam00763	Tetrahydrofolate dehydrogenase/cyclohydrolase, catalytic domain	0	0	0	1	0	769	665	136	10	28	13	59	31	0	0	11	46	2	15	3	51	1	0	3	6	3	6	44	0	0	4	8	0	0	1331	0	0	2	570	2	141	482	236	484	213	0	2195	23
pfam00781	Diacylglycerol kinase catalytic domain	0	0	0	0	1	1242	1291	249	10	32	7	86	38	0	0	17	59	1	5	6	38	0	0	2	12	7	5	137	0	0	2	14	0	0	2192	1	0	3	821	0	123	824	163	1356	326	2	3473	240
pfam00881	Nitroreductase family	0	1	0	0	0	1887	1326	177	47	74	42	349	161	0	0	55	161	2	20	15	300	0	0	17	33	25	19	103	0	0	31	13	0	1	3177	1	0	13	1012	9	455	1532	808	1735	536	4	4605	70
pfam00884	Sulfatase	0	0	0	0	1	4608	7943	445	112	249	69	229	67	0	0	152	123	5	46	37	600	0	3	19	59	16	13	178	0	0	25	29	0	1	11407	5	1	7	6556	13	753	6497	1332	5713	1739	0	31172	334
pfam00903	Glyoxalase/Bleomycin resistance protein/Dioxygenase superfamily	0	1	0	0	0	5540	4469	592	135	269	68	138	75	0	0	52	971	5	33	35	771	0	1	58	85	108	39	871	0	0	166	298	0	3	8232	5	0	104	3485	19	1471	4788	804	9739	1251	11	12486	1778
pfam00905	Penicillin binding protein transpeptidase domain	0	1	0	1	0	5326	5397	996	69	181	73	408	214	0	0	109	358	13	57	36	364	0	4	45	82	16	52	175	0	0	39	47	0	2	11741	3	0	7	4706	8	1061	4262	912	3879	1902	15	18210	480
pfam00912	Transglycosylase	0	0	0	1	0	2575	2752	569	59	120	53	222	121	0	0	59	119	6	30	35	307	1	0	36	35	5	35	116	0	0	51	39	0	0	5462	3	1	7	2715	8	613	2390	459	1665	944	7	9353	371
pfam00929	Exonuclease	0	0	0	1	0	1001	1052	333	15	23	20	109	69	0	0	9	58	4	36	2	32	0	0	7	16	18	8	121	0	0	7	7	0	0	1759	0	0	3	884	1	330	614	463	695	443	2	2597	34
pfam00933	Glycosyl hydrolase family 3 N terminal domain	0	0	0	0	1	2844	2142	364	33	41	24	427	121	0	0	54	216	6	11	8	101	0	0	8	73	7	20	175	0	1	23	11	0	0	6087	1	1	2	2965	1	416	2076	458	1771	746	4	7487	330
pfam00941	FAD binding domain in molybdopterin dehydrogenase	0	0	1	0	0	3033	2051	165	52	121	39	102	147	0	0	34	332	5	22	33	441	0	1	43	56	1	28	178	0	4	66	29	0	1	5720	0	0	11	1855	8	591	3042	240	1955	801	4	8158	511
pfam00953	Glycosyl transferase family 4	0	1	0	0	0	1570	1548	368	23	53	21	141	69	0	0	28	95	0	20	5	106	0	0	10	26	4	24	47	0	0	6	8	0	1	3216	0	0	1	1353	3	312	1127	417	1190	542	4	5400	78
pfam00961	LAGLIDADG endonuclease	0	0	0	1	0	156	109	3	1	1	2	1	0	0	0	126	190	0	0	29	1	1	0	14	0	7	10	33	0	0	47	284	0	0	330	0	0	133	52	5	0	58	8	88	1	0	121	123
pfam00990	Diguanylate cyclase, GGDEF domain	0	0	1	0	0	8862	8695	1708	130	212	131	672	439	0	0	139	464	18	167	61	206	0	1	132	123	11	157	191	0	0	63	29	0	1	20779	0	0	25	6397	15	3507	6320	2697	5489	3203	13	26078	227
pfam01041	DegT/DnrJ/EryC1/StrS aminotransferase family	0	0	0	1	0	4169	3821	631	63	130	61	207	102	0	0	57	211	6	36	25	304	0	0	17	27	19	30	117	0	0	49	48	0	3	9648	0	0	17	4101	11	733	5107	1018	2669	1256	12	16355	261
pfam01047	MarR family	0	0	0	0	1	2093	1040	221	21	25	14	183	117	0	0	23	291	1	53	7	142	1	0	15	62	22	16	164	0	2	173	75	0	1	3587	0	0	8	821	11	513	1035	337	1526	533	3	3651	123
pfam01053	Cys/Met metabolism PLP-dependent enzyme	0	0	0	0	1	4212	3481	849	64	135	55	365	187	0	0	78	244	9	45	32	312	1	1	51	75	136	55	498	2	6	48	51	0	1	8028	2	0	12	3666	15	1007	3088	836	2595	1609	2	13244	201
pfam01063	Amino-transferase class IV	0	0	0	1	0	2106	2110	376	48	73	43	122	79	0	0	23	169	0	29	5	167	0	0	11	29	31	9	201	0	0	45	50	0	0	3882	3	1	15	1951	7	448	1588	633	1442	613	2	6687	239
pfam01098	Cell cycle protein	0	1	0	0	0	2729	2692	608	47	112	50	231	110	0	0	46	221	6	32	17	158	1	0	28	52	12	48	73	0	0	26	27	0	2	6516	6	1	8	2576	14	488	2095	601	2082	1084	8	10426	127
pfam01168	Alanine racemase, N-terminal domain	0	1	0	0	0	2005	2090	496	30	56	34	169	92	0	0	33	138	1	31	10	165	0	0	19	38	2	26	64	0	11	15	10	0	1	4278	1	0	2	1773	2	466	1638	747	1407	506	2	7254	50
pfam01192	RNA polymerase Rpb6	1	0	0	0	0	510	450	87	10	26	5	40	22	1	0	14	134	2	13	1	59	0	0	8	6	43	4	119	0	0	164	79	0	0	536	0	0	17	413	9	120	341	174	352	131	8	992	184
pfam01225	Mur ligase family, catalytic domain	0	2	0	0	0	1595	1693	359	19	42	25	126	76	0	0	17	110	2	25	11	103	0	0	8	22	2	15	13	0	0	6	4	0	1	2277	1	0	1	1267	0	349	1023	497	1008	380	4	3952	31
pfam01261	Xylose isomerase-like TIM barrel	0	1	0	0	0	4291	4558	578	42	102	27	281	164	1	0	52	280	6	35	15	199	1	0	14	44	9	26	251	0	1	39	25	0	0	8400	0	1	6	3854	16	633	2882	578	3874	624	2	14179	257
pfam01315	Aldehyde oxidase and xanthine dehydrogenase, a/b hammerhead domain	0	0	1	0	0	3759	2407	140	91	142	54	114	179	0	0	31	354	1	20	34	744	1	2	60	50	5	32	134	0	0	74	22	0	1	6087	1	0	12	2210	10	748	3893	256	2159	982	1	9274	498
pfam01325	Iron dependent repressor, N-terminal DNA binding domain	1	0	0	0	0	479	469	95	3	18	8	39	31	0	0	10	45	1	2	3	46	0	1	5	8	2	8	41	0	0	15	25	0	0	950	1	0	1	239	6	46	343	134	651	137	1	1253	63
pfam01355	High potential iron-sulfur protein	0	0	1	0	0	48	18	18	2	0	1	1	1	0	0	1	24	0	3	0	4	0	0	0	0	1	2	3	0	0	2	0	0	0	31	0	0	0	31	0	42	11	28	3	14	0	70	19
pfam01379	Porphobilinogen deaminase, dipyromethane cofactor binding domain	0	0	1	0	0	836	812	146	4	24	17	65	39	1	0	10	69	1	9	5	63	0	0	7	16	2	6	53	0	0	4	9	0	0	1663	0	0	3	645	6	163	685	150	566	244	1	2439	21
pfam01391	Collagen triple helix repeat (20 copies)	0	0	0	1	0	401	384	103	4	33	11	17	14	3	0	28	52	0	2	1	20	0	2	1	3	124	4	63	0	0	77	19	1	0	1744	0	0	4	440	7	144	280	78	393	113	3	2458	107
pfam01425	Amidase	0	0	0	1	0	8649	6556	677	200	224	142	296	296	0	0	112	542	15	47	59	780	0	4	113	120	41	75	377	0	0	32	29	0	0	16828	4	0	15	5836	7	1813	8338	877	5232	2104	7	24866	264
pfam01435	Peptidase family M48	0	0	0	1	0	3005	3260	611	64	125	71	141	99	2	0	52	326	4	34	20	292	1	3	35	34	32	36	261	0	0	67	106	0	1	5137	1	0	27	3090	28	573	2651	623	1638	947	13	9840	404
pfam01475	Ferric uptake regulator family	0	0	1	0	0	1120	964	334	14	34	9	113	88	0	0	20	113	4	47	10	76	0	1	6	16	10	5	110	0	0	35	40	0	0	2155	0	1	10	761	4	265	764	392	904	327	11	2917	111
pfam01479	S4 domain	0	0	0	1	0	2353	2452	398	26	75	49	162	102	0	0	31	226	5	64	12	134	2	0	19	22	971	16	845	0	10	169	174	0	3	3477	0	1	28	1818	7	593	1549	754	1591	716	22	5835	269
pfam01541	GIY-YIG catalytic domain	0	0	0	1	0	1179	1085	412	21	56	14	109	54	0	0	38	27	3	12	12	78	0	2	9	6	6	19	31	0	0	23	4	0	0	1858	2	1	4	1075	3	208	693	693	873	223	0	2951	29
pfam01565	FAD binding domain	0	1	0	0	0	4928	4287	637	58	121	71	239	188	0	0	53	364	6	45	29	282	0	1	38	80	11	36	238	0	0	118	32	0	0	9725	1	0	12	3067	10	895	3629	754	4667	1256	8	13859	277
pfam01594	Domain of unknown function DUF20	0	0	1	0	0	3369	3412	954	83	149	63	286	144	1	0	57	103	6	43	27	378	0	1	37	41	14	29	343	0	0	10	5	0	2	7246	5	0	3	3550	2	606	2665	663	3595	1133	5	12771	422
pfam01680	SOR/SNZ family	0	0	0	1	0	501	308	28	11	14	9	62	18	3	0	13	64	3	2	11	28	0	0	1	14	7	3	176	0	0	58	91	0	1	892	2	1	17	103	9	36	308	44	436	164	1	1062	144
pfam01795	MraW methylase family	0	1	0	0	0	1171	1242	194	13	35	23	101	45	1	0	21	176	4	25	8	52	0	2	9	16	16	14	38	0	0	27	12	0	0	2495	0	0	6	856	5	276	912	291	720	381	12	3979	138
pfam01799	[2Fe-2S] binding domain	0	0	1	0	0	3650	2443	203	87	144	48	108	194	0	0	38	407	2	30	30	616	0	0	76	41	4	44	176	0	0	83	59	0	0	5490	0	1	18	2418	15	787	3106	277	1871	803	1	8070	680
pfam01842	ACT domain	0	0	0	1	0	1897	1610	442	48	88	37	230	153	0	0	38	131	2	42	9	199	0	1	18	31	8	27	97	1	5	40	66	0	0	5091	0	1	19	1755	10	382	1260	364	1553	471	7	7279	127
pfam01863	Protein of unknown function DUF45	0	0	0	0	1	416	389	76	6	24	10	59	31	0	0	3	19	1	9	2	31	0	0	1	3	0	5	16	0	0	8	0	0	0	988	0	0	0	303	2	174	322	275	370	156	0	1240	16
pfam01872	RibD C-terminal domain	0	0	0	0	1	3933	3703	411	59	98	34	155	78	0	0	35	236	6	7	11	214	0	5	22	46	4	35	224	2	0	23	42	0	3	7769	4	1	28	2251	3	353	2963	285	5660	991	6	10011	366
pfam01915	Glycosyl hydrolase family 3 C-terminal domain	0	0	0	0	1	1555	947	136	7	24	5	336	77	0	0	35	149	4	6	7	47	0	1	2	36	45	13	256	0	2	19	4	0	0	3385	0	1	0	1785	6	168	845	236	841	333	0	3529	215
pfam01966	HD domain	0	0	0	1	0	3877	3779	706	54	121	39	309	145	0	0	73	196	7	37	27	165	0	3	27	29	15	55	102	0	6	24	32	0	0	7422	1	1	17	3202	6	628	2779	1507	3418	778	10	10911	154
pfam02151	UvrB/uvrC motif	0	0	0	1	0	1466	1450	333	16	58	18	97	65	0	0	20	162	2	19	6	91	0	0	10	16	15	13	205	0	0	71	146	0	2	2203	1	1	93	926	11	292	798	490	1213	398	25	3694	333
pfam02230	Phospholipase/Carboxylesterase	0	1	0	0	0	426	514	119	3	16	14	11	18	0	0	2	22	0	9	5	46	0	0	6	3	31	0	185	0	0	8	0	0	0	910	0	0	0	483	2	160	374	159	466	137	4	1577	13
pfam02245	Methylpurine-DNA glycosylase (MPG)	0	0	0	1	0	650	631	94	5	13	7	47	34	0	0	13	27	1	3	1	39	0	0	3	8	0	5	9	0	0	4	0	0	0	1277	1	0	0	444	0	115	548	86	492	182	1	1910	8
pfam02325	YGGT family	0	1	0	0	0	452	469	91	21	14	7	35	24	1	0	4	33	0	14	2	38	0	0	10	7	1	4	128	0	7	26	45	0	1	790	1	2	23	332	1	108	377	110	419	116	15	1270	238
pfam02381	MraZ protein, putative antitoxin-like	0	1	0	0	0	645	633	137	19	23	9	53	20	2	0	14	104	1	21	5	50	0	0	11	11	10	10	104	0	0	51	31	0	0	1051	1	0	8	518	3	146	490	193	451	253	8	1841	206
pfam02421	Ferrous iron transport protein B	0	0	0	0	1	174	230	15	5	4	1	61	21	0	0	0	22	0	2	2	7	0	0	4	0	1	1	8	0	1	1	3	0	0	339	0	0	0	301	1	80	125	203	73	89	0	911	4
pfam02441	Flavoprotein	1	0	0	0	0	1143	1052	171	15	46	17	77	54	0	0	19	115	1	14	7	101	0	0	6	9	18	8	75	0	0	25	42	0	1	1815	3	0	7	908	4	265	859	254	767	296	5	3278	104
pfam02491	SHS2 domain inserted in FTSA	0	1	0	0	0	433	410	79	5	10	9	21	18	0	0	1	29	1	6	4	24	0	0	4	2	2	3	3	0	0	4	2	0	0	396	1	0	0	423	1	108	238	146	178	132	0	900	7
pfam02515	CoA-transferase family III	0	1	0	0	0	7937	5549	355	195	151	103	217	223	0	0	145	603	14	62	48	493	1	2	71	128	8	37	363	0	14	22	46	0	0	9670	0	0	10	2690	13	1808	8771	488	5583	2603	0	14742	404
pfam02565	Recombination protein O C terminal	0	0	0	0	1	528	509	85	3	8	6	33	23	0	0	6	43	6	6	1	22	0	0	3	2	0	5	14	0	0	2	1	0	0	776	0	0	0	290	0	115	379	145	409	141	1	1280	15
pfam02602	Uroporphyrinogen-III synthase HemD	0	0	1	0	0	934	880	166	11	39	15	74	42	1	0	18	69	4	6	3	82	1	0	7	14	15	14	38	0	0	2	14	0	0	1923	1	0	3	753	3	162	804	193	640	186	0	2769	38
pfam02620	Uncharacterized ACR, COG1399	0	0	0	0	1	546	546	113	7	8	8	37	24	0	0	13	96	1	22	1	30	0	0	2	5	103	5	113	0	0	97	148	0	1	921	0	0	20	499	5	94	391	152	390	165	7	1592	164
pfam02630	SCO1/SenC	0	0	0	0	1	723	710	209	13	28	4	31	43	0	0	10	43	1	15	7	97	0	1	9	4	10	11	55	0	0	5	1	0	1	1250	0	0	0	1195	1	230	622	238	394	179	0	2427	22
pfam02637	GatB domain	0	0	0	1	0	746	728	182	16	32	13	51	35	0	0	18	44	2	10	2	65	0	0	7	3	5	13	47	0	0	6	4	0	0	1360	0	0	3	549	4	132	519	243	518	148	6	2179	18
pfam02657	Fe-S metabolism associated domain	0	0	0	0	1	212	232	112	3	7	2	24	6	0	0	0	19	0	4	4	43	0	0	4	5	4	1	39	0	0	3	11	0	0	320	0	0	4	212	2	56	104	147	133	100	4	510	14
pfam02686	Glu-tRNAGln amidotransferase C subunit	0	0	0	1	0	492	481	80	4	16	6	38	29	0	0	4	30	0	9	4	46	0	0	5	5	2	8	14	0	0	9	3	0	0	924	0	0	1	417	1	97	352	136	390	118	2	1461	30
pfam02738	Molybdopterin-binding domain of aldehyde dehydrogenase	0	0	1	0	0	13539	8730	521	395	630	220	459	519	0	0	158	1251	10	68	159	2554	1	16	339	206	26	157	700	0	0	310	136	1	4	23484	1	1	49	9092	42	2672	13774	699	6606	4132	10	35661	2024
pfam02742	Iron dependent repressor, metal binding and dimerisation domain	1	0	0	0	0	580	585	120	5	27	8	36	29	0	0	11	55	1	2	4	38	0	0	0	8	2	7	63	0	13	14	29	0	0	1223	0	0	5	299	5	56	408	150	710	188	1	1612	80
pfam02826	D-isomer specific 2-hydroxyacid dehydrogenase, NAD binding domain	0	0	0	1	0	3736	3252	605	104	133	87	259	173	0	0	51	225	6	47	31	470	0	1	44	43	205	48	434	0	1	29	28	0	1	7389	0	0	5	2825	5	1073	3631	865	2751	1193	3	12300	113
pfam02852	Pyridine nucleotide-disulphide oxidoreductase, dimerisation domain	0	0	0	1	0	2477	2018	586	47	78	35	168	106	0	0	46	181	3	30	19	302	0	2	26	38	134	23	358	0	0	34	40	0	0	4312	0	0	2	1694	11	463	1554	789	1780	767	5	6118	199
pfam02873	UDP-N-acetylenolpyruvoylglucosamine reductase, C-terminal domain	0	1	0	0	0	624	578	119	10	16	12	45	25	0	0	8	38	1	5	4	39	0	0	5	6	0	8	7	1	0	1	6	0	0	971	1	0	2	428	2	121	427	195	430	194	2	1695	10
pfam02875	Mur ligase family, glutamate ligase domain	0	2	0	0	0	2249	2370	459	16	46	46	170	111	0	0	28	148	2	32	11	137	0	1	15	27	6	24	32	0	0	7	6	0	1	4006	4	0	1	1731	0	486	1419	708	1648	522	7	6271	52
pfam02882	Tetrahydrofolate dehydrogenase/cyclohydrolase, NAD(P)-binding domain	0	0	0	1	0	908	885	152	11	31	18	73	38	0	0	20	61	2	20	1	54	1	0	4	14	15	5	76	0	0	6	11	0	0	1731	0	0	1	710	2	173	634	269	570	293	0	2752	31
pfam02900	Catalytic LigB subunit of aromatic ring-opening dioxygenase	0	0	1	0	0	1063	824	41	39	44	27	79	29	0	0	9	55	1	11	5	154	0	1	12	31	30	5	100	0	0	28	6	0	0	2004	0	0	2	893	7	241	873	70	402	363	0	3184	51
pfam02934	GatB/GatE catalytic domain	0	0	0	1	0	1298	1109	199	21	56	23	94	50	0	0	16	49	3	11	7	104	1	1	15	17	3	21	63	0	0	15	11	0	1	2627	1	0	2	958	5	229	940	341	868	375	4	4096	56
pfam03033	Glycosyltransferase family 28 N-terminal domain	0	1	0	0	0	741	729	166	7	19	12	61	35	0	0	9	46	2	7	5	34	0	0	5	12	2	8	16	0	0	2	2	0	0	1475	1	1	0	600	0	160	535	208	510	174	2	2208	21
pfam03167	Uracil DNA glycosylase superfamily	0	0	1	0	0	2405	2252	326	36	81	40	115	87	0	0	32	124	5	20	8	150	0	0	13	20	17	17	156	0	0	14	17	0	1	5009	3	0	2	1698	3	354	1711	464	2061	555	3	6944	176
pfam03450	CO dehydrogenase flavoprotein C-terminal domain	0	0	1	0	0	1780	1193	91	18	56	21	53	107	0	0	14	208	0	13	9	220	0	2	16	33	2	15	74	0	4	25	8	0	1	2753	0	1	6	1061	2	365	1757	165	1149	324	1	4127	253
pfam03466	LysR substrate binding domain	0	0	0	0	1	6813	4945	583	277	167	95	259	161	0	0	127	485	19	493	120	833	0	8	181	142	4	86	78	1	4	43	14	0	0	13649	4	0	1	5485	9	6131	5025	1420	3540	1865	8	16484	90
pfam03692	Putative zinc- or iron-chelating domain	0	0	0	0	1	253	374	26	4	14	4	23	11	1	0	3	13	1	14	2	20	0	0	2	0	3	4	11	0	0	6	0	0	0	411	0	0	0	322	3	136	200	158	152	62	1	834	13
pfam03717	Penicillin-binding Protein dimerisation domain	0	1	0	0	0	1105	1216	319	24	53	23	153	67	0	0	21	71	0	19	13	97	0	1	11	24	5	15	14	0	0	6	6	1	1	3347	2	0	1	1353	2	289	867	353	968	426	3	5073	53
pfam03793	PASTA domain	0	0	0	2	0	1036	935	196	10	29	5	123	38	0	0	17	77	2	5	2	25	0	0	3	24	2	5	83	0	0	13	8	0	1	2950	0	0	0	685	1	67	946	217	1417	490	1	3848	209
pfam03900	Porphobilinogen deaminase, C-terminal domain	0	0	1	0	0	422	417	81	2	12	10	32	28	0	0	3	42	0	4	0	33	0	0	3	4	4	1	37	0	0	1	4	0	0	712	0	0	0	286	1	94	286	102	341	67	1	1035	5
pfam03972	MmgE/PrpD family	0	1	0	0	0	2169	2163	69	65	115	41	58	60	0	0	53	133	2	8	17	391	0	2	48	28	34	24	105	0	0	5	2	0	0	3507	1	0	2	2337	3	619	2959	220	1070	684	0	6602	47
pfam03981	Ubiquinol-cytochrome C chaperone	0	0	0	0	1	92	40	2	0	3	0	6	8	0	0	3	6	0	2	0	24	0	0	3	0	4	1	36	0	0	0	0	0	0	129	0	0	0	52	0	35	39	1	40	39	0	178	1
pfam03992	Antibiotic biosynthesis monooxygenase	0	0	0	1	1	1469	1089	190	28	53	15	115	84	3	0	36	158	3	29	17	310	1	2	24	32	62	23	219	0	0	67	25	0	2	2824	0	0	22	1143	9	361	1200	202	1902	287	3	3943	236
pfam04023	FeoA domain	1	0	0	0	1	421	523	93	8	11	5	40	29	0	0	7	44	1	3	0	13	0	0	2	3	3	3	39	0	1	7	12	0	1	879	0	0	4	298	5	86	272	276	546	127	0	1431	28
pfam04055	Radical SAM superfamily	0	1	0	0	0	8025	7004	920	112	245	111	681	370	0	0	117	571	5	56	35	786	1	4	46	63	31	61	348	0	1	66	151	1	1	8759	6	2	46	6987	23	1404	4551	2621	4089	1201	24	16722	445
pfam04073	Aminoacyl-tRNA editing domain	0	0	0	1	0	1012	779	84	17	27	20	76	59	0	0	5	54	6	23	2	73	0	0	3	14	3	4	52	0	0	11	3	0	0	2254	1	1	2	625	14	197	858	192	870	355	0	3212	100
pfam04101	Glycosyltransferase family 28 C-terminal domain	0	1	0	0	0	839	815	144	10	28	15	66	34	0	0	14	75	0	9	5	52	0	0	5	14	10	8	39	0	0	4	9	0	0	1705	1	0	8	636	0	182	707	266	834	196	1	2544	23
pfam04127	DNA / pantothenate metabolism flavoprotein	1	0	0	0	0	809	844	156	9	34	17	70	36	0	0	10	65	2	6	4	54	0	0	4	9	13	8	40	0	0	8	9	0	0	1605	0	1	2	641	2	152	623	192	579	238	0	2619	37
pfam04138	GtrA-like protein	0	0	0	0	1	727	391	44	14	33	3	94	46	0	0	9	72	0	5	3	60	0	0	4	22	1	5	43	0	0	24	9	0	1	1522	0	0	2	437	2	153	422	97	645	208	1	1733	64
pfam04321	RmlD substrate binding domain	0	0	0	1	0	1018	1163	263	11	36	20	91	52	0	0	15	61	5	13	2	66	0	1	5	10	10	10	98	0	0	4	2	0	1	2959	0	0	0	1067	5	254	1095	265	1007	339	7	4237	45
pfam04355	SmpA / OmlA family	0	0	0	0	1	190	151	42	5	7	5	7	8	0	0	2	16	0	12	0	39	0	0	5	2	1	1	3	0	0	11	0	0	0	211	0	0	0	208	0	106	71	71	63	66	0	504	15
pfam04379	Protein of unknown function (DUF525)	0	0	0	0	1	212	301	50	4	9	3	13	10	0	0	3	12	0	10	3	26	0	0	5	1	5	2	39	0	0	5	2	0	0	402	0	0	2	371	0	90	133	30	77	89	0	806	19
pfam04380	Membrane fusogenic activity	0	0	0	0	1	135	95	34	2	7	1	3	6	0	0	1	13	0	8	1	17	0	0	4	2	2	1	7	0	0	9	0	0	0	155	0	0	2	89	0	77	51	66	39	70	0	287	6
pfam04542	Sigma-70 region 2	1	0	0	0	0	16122	14246	1949	185	453	139	690	365	2	0	269	2234	9	157	103	967	1	9	97	315	291	168	1770	0	29	1334	1351	0	6	26734	14	4	444	10822	137	2127	11999	1840	12970	3616	54	43618	3384
pfam04773	FecR protein	1	0	0	0	0	869	1144	177	24	28	13	88	31	0	0	20	157	0	21	4	111	0	0	3	3	13	10	16	0	0	40	9	0	0	1160	0	0	8	1309	8	358	681	238	296	103	3	2932	116
pfam04952	Succinylglutamate desuccinylase / Aspartoacylase family	0	0	1	0	0	386	349	153	3	6	2	8	12	0	0	2	17	1	15	3	25	0	0	0	15	0	8	25	0	0	3	0	0	0	475	0	0	0	351	0	218	349	317	225	79	1	1210	7
pfam04999	Cell division protein FtsL	0	1	0	0	0	104	158	40	2	4	4	6	7	0	0	2	11	0	5	0	9	0	0	1	1	0	2	0	0	0	2	0	0	0	142	0	0	0	160	0	61	114	36	32	40	0	397	6
pfam05193	Peptidase M16 inactive domain	0	1	0	0	0	3029	4658	776	34	142	79	227	155	0	0	67	172	5	24	25	214	0	0	13	33	75	35	345	1	8	20	55	0	0	5790	2	0	10	5044	10	679	3105	614	1748	765	8	13475	181
pfam05721	Phytanoyl-CoA dioxygenase (PhyH)	0	0	0	0	1	1526	1433	130	31	24	8	24	8	0	0	15	134	3	11	8	64	0	0	15	16	81	6	465	0	2	13	6	0	0	2473	1	0	8	1226	1	385	1204	87	903	310	6	4826	113
pfam05977	Transmembrane secretion effector	0	0	0	1	0	4353	2948	212	62	196	58	287	165	0	0	80	240	2	7	42	290	0	4	14	125	2	41	147	1	0	53	28	0	1	9554	4	0	8	3025	4	734	3670	76	3553	1191	3	13613	62
pfam06197	Protein of unknown function (DUF998)	0	0	1	0	0	240	264	51	7	9	3	25	8	0	0	3	39	0	0	0	6	0	0	0	20	0	0	6	0	0	1	0	0	0	415	0	0	0	209	1	12	217	39	588	52	0	907	11
pfam07136	Protein of unknown function (DUF1385)	0	0	0	1	0	407	314	19	4	14	0	17	13	0	0	4	36	2	6	1	12	0	0	0	2	0	2	29	0	0	11	37	0	1	1140	0	1	5	214	1	34	341	55	577	135	0	1470	62
pfam07238	PilZ domain	0	0	0	0	1	2489	1701	129	21	45	47	49	39	0	0	117	322	3	30	14	175	0	1	28	31	9	84	34	0	0	37	6	0	0	2805	2	0	18	2356	16	376	1206	253	561	366	3	5238	100
pfam07664	Ferrous iron transport protein B C terminus	0	0	0	0	1	109	137	10	1	1	1	41	14	0	0	2	6	0	1	0	2	0	0	2	0	3	1	3	0	1	1	0	0	0	188	0	0	0	162	0	59	51	150	46	36	0	453	1
pfam07670	Nucleoside recognition	0	0	0	0	1	336	419	97	7	12	2	80	33	0	0	4	14	2	6	3	9	0	0	6	2	1	6	6	0	3	2	0	0	0	526	0	0	1	553	0	141	164	348	131	99	0	1335	2
pfam07715	TonB-dependent Receptor Plug Domain	2	0	0	0	1	5457	8827	2552	101	154	62	664	124	0	0	103	574	13	64	17	220	0	3	46	26	90	66	34	0	0	192	18	0	0	6802	1	0	8	10393	8	1961	4199	1992	1804	1266	16	17392	558
pfam07724	AAA domain (Cdc48 subfamily)	0	0	0	0	1	3709	3314	680	57	136	39	237	143	1	0	87	672	9	87	41	308	1	0	48	43	131	68	915	0	15	422	666	1	2	5743	9	2	309	3636	65	761	2364	827	2137	1101	80	9899	1461
pfam07992	Pyridine nucleotide-disulphide oxidoreductase	0	0	0	1	0	13626	10548	1282	111	217	101	512	354	1	0	132	947	17	112	39	807	0	1	44	98	132	54	1040	0	7	284	384	0	1	12838	2	0	63	5141	42	2359	8015	2959	8908	3592	21	18020	959
pfam08239	Bacterial SH3 domain	0	1	0	0	0	329	516	169	5	21	4	42	23	0	0	10	11	1	4	2	59	0	0	4	7	6	4	96	0	0	7	3	0	0	855	0	0	3	535	1	58	404	167	700	64	11	2105	123
pfam08245	Mur ligase middle domain	0	3	0	0	0	3824	3735	762	66	115	56	319	171	0	0	44	221	9	48	21	221	0	1	33	78	9	49	54	1	0	13	16	1	2	7351	4	2	2	3431	5	778	2490	1047	2675	1035	9	11939	114
pfam08281	Sigma-70, region 4	1	0	0	0	0	10839	10029	1512	129	306	98	501	223	1	0	214	1261	10	97	56	649	0	4	65	245	188	131	493	1	17	394	360	0	6	19764	5	2	118	8292	64	1427	7897	1202	8167	2018	17	32996	1226
pfam08282	haloacid dehalogenase-like hydrolase	0	1	0	0	0	1339	1187	128	15	46	22	159	72	0	0	25	69	5	23	4	83	0	1	8	17	20	19	129	0	0	10	7	0	1	2216	1	0	1	1021	2	300	891	436	815	333	1	3466	79
pfam08359	YsiA-like protein, C-terminal region	0	0	0	1	0	158	178	17	8	6	4	14	4	0	0	1	9	1	6	0	14	0	0	1	2	3	2	2	0	0	0	3	0	0	285	0	0	1	211	0	32	172	70	178	29	0	473	6
pfam08410	Domain of unknown function (DUF1737)	0	0	0	0	1	20	18	10	0	0	0	1	1	0	0	0	0	0	0	0	1	0	0	0	1	0	0	3	0	0	2	1	0	0	22	0	0	0	19	0	25	18	26	15	7	0	39	0
pfam08478	POTRA domain, FtsQ-type	0	1	0	0	0	367	374	65	8	15	5	20	22	0	0	5	36	0	8	1	34	0	0	3	6	0	6	4	0	0	4	1	0	0	673	0	0	1	340	1	105	311	86	286	91	1	1214	8
pfam08511	COQ9	0	0	0	0	1	48	42	5	0	0	0	0	0	0	0	0	3	0	0	0	0	0	0	0	0	4	0	21	0	0	0	0	0	0	68	0	0	0	53	0	13	11	34	11	19	0	90	1
pfam09084	NMT1/THI5 like	0	1	0	0	0	4105	2319	132	83	647	101	120	149	0	0	10	141	2	34	50	2251	0	6	167	32	2	24	146	0	0	34	19	0	0	6145	1	0	10	3821	3	1124	5071	279	2529	865	0	9767	231
pfam09587	Bacterial capsule synthesis protein PGA_cap	0	1	0	0	0	591	562	91	9	10	4	66	36	0	0	5	23	1	6	5	43	0	1	9	6	0	4	27	0	0	3	0	0	0	1358	2	1	0	422	1	70	643	180	804	195	1	2241	14
pfam10431	C-terminal, D2-small domain, of ClpB protein	0	0	0	0	1	2527	2318	438	45	78	26	143	103	0	0	54	565	4	66	15	187	0	0	22	30	167	45	676	0	14	351	498	0	0	3930	2	1	176	2316	52	495	1650	657	1554	613	61	6362	1045
pfam10555	Phospho-N-acetylmuramoyl-pentapeptide-transferase signature 1	0	1	0	0	0	475	392	95	6	17	4	39	15	0	0	10	23	4	6	1	34	0	0	3	7	1	4	7	0	0	3	3	0	0	797	0	0	0	426	1	90	264	113	300	142	3	1268	13
pfam11967	Recombination protein O N terminal	0	0	0	0	1	503	501	96	6	12	9	37	25	0	0	10	37	3	8	3	36	0	0	5	7	0	7	12	0	0	6	5	0	0	759	0	0	2	346	2	104	376	156	374	172	1	1318	23
pfam12327	FtsZ family, C-terminal domain	0	1	0	0	0	736	658	126	10	28	14	60	39	0	0	14	106	2	14	10	58	0	0	8	10	17	17	46	0	0	14	30	0	0	1354	1	0	8	576	3	143	436	221	569	274	5	1970	159
pfam12740	Chlorophyllase enzyme	0	1	0	0	0	5	1	1	0	2	0	0	0	0	0	1	3	0	0	0	2	0	0	0	0	2	1	10	0	0	0	0	0	0	44	0	0	0	20	0	13	9	12	48	1	0	54	4
pfam12760	Transposase zinc-ribbon domain	0	0	0	1	0	427	255	79	9	7	1	98	95	0	0	40	22	1	0	14	34	4	6	4	2	0	27	4	1	0	37	6	0	0	625	0	0	0	131	4	90	240	72	474	139	1	424	16
pfam12762	ISXO2-like transposase domain	0	0	0	1	0	631	392	160	10	12	5	199	162	0	0	76	34	0	0	18	76	4	9	7	5	1	38	16	2	0	57	3	0	0	1150	0	0	2	233	9	164	448	110	760	164	1	769	27
pfam13193	AMP-binding enzyme C-terminal domain	0	1	0	0	0	9040	6136	747	199	185	88	502	342	1	0	133	600	11	133	56	743	1	6	63	165	174	67	915	1	2	95	64	0	0	14077	0	2	27	6018	60	1494	6450	873	5339	2027	15	19750	385
pfam13231	Dolichyl-phosphate-mannose-protein mannosyltransferase	0	0	0	0	1	2938	2463	161	41	107	23	179	169	0	0	56	136	1	9	25	338	0	0	20	41	1	40	21	1	2	4	7	0	5	5996	1	0	1	3633	3	490	2855	197	2577	531	4	11845	24
pfam13241	Putative NAD(P)-binding	0	0	1	0	0	431	315	53	3	16	3	21	20	0	0	9	35	3	2	1	37	0	0	1	5	4	4	29	0	0	2	11	0	0	702	0	0	2	186	2	92	327	55	340	83	1	901	14
pfam13286	Phosphohydrolase-associated domain	0	0	0	1	0	378	333	54	4	11	3	38	16	0	0	11	18	4	1	2	28	0	0	4	4	0	4	7	0	0	3	1	0	1	728	0	0	0	270	2	130	268	114	380	94	0	1083	22
pfam13440	Polysaccharide biosynthesis protein	0	0	0	0	1	171	129	57	6	13	8	14	11	0	0	5	35	0	4	0	9	0	0	1	4	1	4	10	0	0	1	6	0	0	793	0	0	3	272	0	119	112	252	845	35	2	972	27
pfam13470	PIN domain	0	0	1	0	0	152	164	159	2	2	1	21	33	0	0	10	11	0	5	3	13	0	0	1	1	0	10	6	0	7	2	3	0	0	292	0	0	1	99	3	62	157	168	268	17	0	392	6
pfam13525	Outer membrane lipoprotein	1	0	0	0	0	646	744	155	21	29	22	44	26	0	0	17	63	0	23	7	78	1	0	11	4	6	3	9	0	0	24	7	0	0	820	0	0	1	799	6	162	529	225	198	139	1	1932	49
pfam13561	Enoyl-(Acyl carrier protein) reductase	0	1	0	1	0	6008	4168	1070	247	298	126	474	294	0	0	293	1273	11	104	129	943	0	14	147	222	690	133	2959	0	5	80	206	0	3	18932	3	1	51	6500	36	3661	4748	1873	12087	1831	9	26220	1077
pfam13610	DDE domain	0	0	0	0	2	567	370	28	10	16	1	86	51	0	0	38	12	1	1	26	58	0	3	6	0	2	26	25	0	0	15	6	1	0	1213	0	0	0	158	2	378	589	145	1069	98	0	567	16
pfam13650	Aspartyl protease	0	0	0	0	1	649	670	91	23	30	7	32	20	0	0	23	53	0	3	9	96	0	0	4	5	3	15	18	0	0	1	4	0	0	996	1	0	1	1112	2	139	542	49	235	158	8	2173	19
pfam13679	Methyltransferase domain	0	0	0	1	0	76	91	2	1	0	1	3	3	0	0	0	1	2	6	0	0	0	0	0	0	0	0	5	0	0	2	1	0	0	206	0	0	0	71	0	68	39	10	40	14	0	262	1
pfam13683	Integrase core domain	0	0	0	0	1	2610	1779	309	96	130	54	371	373	0	0	323	79	3	7	88	475	1	48	100	14	7	121	62	10	0	62	17	1	3	3854	7	4	5	1540	6	734	1810	806	3903	700	1	4615	97
pfam13715	CarboxypepD_reg-like domain	2	0	0	0	0	659	1565	1136	0	38	0	549	10	0	0	4	47	1	1	0	0	0	0	0	0	45	0	11	0	0	15	3	0	0	531	0	0	2	2075	0	23	304	1347	381	16	0	1572	203
pfam13857	Ankyrin repeats (many copies)	0	0	0	0	1	498	915	13	4	15	2	2	1	0	0	2	50	0	0	0	10	0	0	2	0	54	0	224	0	0	6	1	0	0	262	0	0	0	295	2	79	913	45	151	129	1	910	35
pfam14310	Fibronectin type III-like domain	0	0	0	0	1	775	421	41	5	6	1	191	35	0	0	19	92	1	2	3	23	0	0	1	17	125	9	296	0	0	7	2	0	0	1304	0	1	0	799	3	71	368	125	439	144	0	1420	119
pfam14322	Starch-binding associating with outer membrane	1	0	0	0	0	301	646	565	0	24	2	286	6	0	0	0	21	2	0	0	0	0	0	1	0	4	0	3	0	0	10	1	0	0	343	0	0	0	1128	0	9	157	322	171	13	1	757	115
pfam14450	Cell division protein FtsA	0	1	0	0	0	450	447	125	9	17	17	42	24	0	0	9	15	1	13	5	42	0	0	11	9	6	14	9	0	0	6	4	0	0	778	1	0	2	680	1	115	244	158	198	121	0	1650	13
pfam16119	Domain of unknown function (DUF4835)	1	0	0	0	0	15	44	0	0	0	0	0	0	0	0	0	0	0	0	0	0	0	0	0	0	2	0	0	0	0	0	0	0	0	0	0	0	0	0	0	0	10	57	6	1	0	0	0
pfam16192	C-terminal four TMM region of protein-O-mannosyltransferase	0	0	0	0	1	136	121	0	0	0	0	0	0	0	0	0	15	0	0	0	0	0	0	0	0	16	0	82	0	0	0	0	0	0	0	0	0	0	0	0	20	81	1	101	47	0	0	3
pfam16344	Domain of unknown function (DUF4974)	1	0	0	0	0	134	292	0	0	0	0	0	0	0	0	0	12	1	0	0	0	0	0	0	0	12	0	1	0	0	0	0	0	0	0	0	0	0	0	0	46	74	152	44	2	0	0	14
[truncated: 26 more columns]
